# Supplementary material for: The Dynamic Changes in the Main Substances in Codonopsis pilosula Root Provide Insights into the Carbon Flux between Primary and Secondary Metabolism during Different Growth Stages
Source: Metabolites. 2023 Mar 21;13(3):456. doi: 10.3390/metabo13030456 (PMC10057730; doi:10.3390/metabo13030456)
Supplement: Supplementary file 1 [file metabolites-13-00456-s001.zip]

Archive with 1 entries (1 files):
- metabolites-2233211-supplementary.pdf
